# Supplementary material for: Application of a Dopa Derivative for the Formation of Gels in the Presence of Commercial Surfactants
Source: Gels. 2025 Apr 25;11(5):320. doi: 10.3390/gels11050320 (PMC12111070; doi:10.3390/gels11050320)
Supplement: Supplementary file 1 [file gels-11-00320-s001.zip]

Archive with 1 entries (1 files):
- gels-3524821-supplementary.pdf
